# Supplementary material for: Injury-Transplantation Interval-Dependent Amelioration of Axonal Degeneration and Motor Deficit in Rats with Penetrating Traumatic Brain Injury
Source: Neurotrauma Rep. 2023 Apr 10;4(1):225–35. doi: 10.1089/neur.2022.0087 (PMC10122235; doi:10.1089/neur.2022.0087)
Supplement: Supplemental data [file Suppl_Data.zip]

Archive with 2 entries (2 files):
- SupplementalMethods.docx
- TransparencyRigorReproducibility.docx
